# Supplementary material for: Multiplex secretome engineering enhances recombinant protein production and purity
Source: Nat Commun. 2020 Apr 20;11:1908. doi: 10.1038/s41467-020-15866-w (PMC7170862; doi:10.1038/s41467-020-15866-w)
Supplement: Supplementary file 3 — Supplementary Dataset 2 [file 41467_2020_15866_MOESM3_ESM.xlsx]

## Sheet: Sheet1
Primer name	Primer sequence
gRNA_TIMP1_1673356_fwd	GGAAAGGACGAAACACCGCCTTCTGCAACTCCGACCTGTTTTAGAGCTAGAAAT
gRNA_TIMP1_1673356_rev	CTAAAACAGGTCGGAGTTGCAGAAGGCGGTGTTTCGTCCTTTCCACAAGATAT
gRNA_BGN_1140221_fwd	GGAAAGGACGAAACACCGCGGTCAGTGACGCAGCGGAGTTTTAGAGCTAGAAAT
gRNA_BGN_1140221_rev	CTAAAACTCCGCTGCGTCACTGACCGCGGTGTTTCGTCCTTTCCACAAGATAT
gRNA_CTSD_1486038_fwd	GGAAAGGACGAAACACCGCAAGTTCACGTCTATCCGTGTTTTAGAGCTAGAAAT
gRNA_CTSD_1486038_rev	CTAAAACACGGATAGACGTGAACTTGCGGTGTTTCGTCCTTTCCACAAGATAT
gRNA_LGALS3BP_390023_fwd	GGAAAGGACGAAACACCGATCTCCACGCGGCCCTCACGTTTTAGAGCTAGAAAT
gRNA_LGALS3BP_390023_rev	CTAAAACGTGAGGGCCGCGTGGAGATCGGTGTTTCGTCCTTTCCACAAGATAT
gRNA_NID1-rna13382_1237189_fwd	GGAAAGGACGAAACACCGTGACTGAGCCTGATCCGGAGTTTTAGAGCTAGAAAT
gRNA_NID1-rna13382_1237189_rev	CTAAAACTCCGGATCAGGCTCAGTCACGGTGTTTCGTCCTTTCCACAAGATAT
gRNA_NID1-rna15820_1455331_fwd	GGAAAGGACGAAACACCGTTGCGGCCGAGATGGTCAAGTTTTAGAGCTAGAAAT
gRNA_NID1-rna15820_1455331_rev	CTAAAACTTGACCATCTCGGCCGCAACGGTGTTTCGTCCTTTCCACAAGATAT
gRNA_Aga_NW_003613935.1_799646_fwd	GGAAAGGACGAAACACCGACTCTCCGTGCCACTCCGAGTTTTAGAGCTAGAAAT
gRNA_Aga_NW_003613935.1_799646_rev	CTAAAACTCGGAGTGGCACGGAGAGTCGGTGTTTCGTCCTTTCCACAAGATAT
gRNA_Erp29_NW_003613692.1_571677_fwd	GGAAAGGACGAAACACCGTGTGCAGGCCGCTGCCGCCGTTTTAGAGCTAGAAAT
gRNA_Erp29_NW_003613692.1_571677_rev	CTAAAACGGCGGCAGCGGCCTGCACACGGTGTTTCGTCCTTTCCACAAGATAT
gRNA_Gpr56_NW_003614770.1_341404_fwd	GGAAAGGACGAAACACCAAAGGGGGCGCGGATCGTGAGTTTTAGAGCTAGAAAT
gRNA_Gpr56_NW_003614770.1_341404_rev	CTAAAACTCACGATCCGCGCCCCCTTTGGTGTTTCGTCCTTTCCACAAGATAT
gRNA_Lgmn_NW_003614655.1_108834_fwd	GGAAAGGACGAAACACCTGGTGCTCTTGCGGTCGGTGGTTTTAGAGCTAGAAAT
gRNA_Lgmn_NW_003614655.1_108834_rev	CTAAAACCACCGACCGCAAGAGCACCAGGTGTTTCGTCCTTTCCACAAGATAT
gRNA_Tinagl1_NW_003613689.1_267993_fwd	GGAAAGGACGAAACACCCTGCGGGGCATCCGGGACGCGTTTTAGAGCTAGAAAT
gRNA_Tinagl1_NW_003613689.1_267993_rev	CTAAAACGCGTCCCGGATGCCCCGCAGGGTGTTTCGTCCTTTCCACAAGATAT
grna_design_Sparc_NW_003613733.11409490_gRNAfwd	GGAAAGGACGAAACACCGCAAACTCGCCAATGGGAGCGTTTTAGAGCTAGAAAT
grna_design_Sparc_NW_003613733.11409490_gRNArev	CTAAAACGCTCCCATTGGCGAGTTTGCGGTGTTTCGTCCTTTCCACAAGATAT
gRNA_Lpl_NW_003613760.1_1270194_fwd	GGAAAGGACGAAACACCCAACACTATCCAGTGTCGGCGTTTTAGAGCTAGAAAT
gRNA_Lpl_NW_003613760.1_1270194_rev	CTAAAACGCCGACACTGGATAGTGTTGGGTGTTTCGTCCTTTCCACAAGATAT
grna_design_Yeats2_NW_003614764.1451554_gRNAfwd	GGAAAGGACGAAACACCGCCAAAGCAATCGTGAGCGGGTTTTAGAGCTAGAAAT
grna_design_Yeats2_NW_003614764.1451554_gRNArev	CTAAAACCCGCTCACGATTGCTTTGGCGGTGTTTCGTCCTTTCCACAAGATAT
Nextera_TIMP1_1673356_fwd	TCGTCGGCAGCGTCAGATGTGTATAAGAGACAGTCACTGATAACCTCCAGCAAGG
Nextera_TIMP1_1673356_rev	GTCTCGTGGGCTCGGAGATGTGTATAAGAGACAGATGGCCAAAGTGGATCTATGCAA
Nextera_BGN_1140221_fwd	TCGTCGGCAGCGTCAGATGTGTATAAGAGACAGCATGGTGGCTACTACTGCTT
Nextera_BGN_1140221_rev	GTCTCGTGGGCTCGGAGATGTGTATAAGAGACAGCAAGGTGGGCATCAACGACT
Nextera_CTSD_1486038_fwd	TCGTCGGCAGCGTCAGATGTGTATAAGAGACAGCTCAGCAGGTGACTGATTGG
Nextera_CTSD_1486038_rev	GTCTCGTGGGCTCGGAGATGTGTATAAGAGACAGAGCCTGGAGTATCCTTGGGT
Nextera_LGALS3BP_390023_fwd	TCGTCGGCAGCGTCAGATGTGTATAAGAGACAGGCATCTAAAATGTTCCAGAG
Nextera_LGALS3BP_390023_rev	GTCTCGTGGGCTCGGAGATGTGTATAAGAGACAGGCACAAAGCATCGAAGTCCT
Nextera_NID1-rna13382_1237189_fwd	TCGTCGGCAGCGTCAGATGTGTATAAGAGACAGTGGGTAGGGACTGCTACCGA
Nextera_NID1-rna13382_1237189_rev	GTCTCGTGGGCTCGGAGATGTGTATAAGAGACAGTGGAGTCATCATGGACACAC
Nextera_NID1-rna15820_1455331_fwd	TCGTCGGCAGCGTCAGATGTGTATAAGAGACAGTCCCATTTGGTTTCTCAAGG
Nextera_NID1-rna15820_1455331_rev	GTCTCGTGGGCTCGGAGATGTGTATAAGAGACAGTGCCATCCATTCTTGCAACT
MiSeq_Aga_NW_003613935.1_799646_alt_fwd	TCGTCGGCAGCGTCAGATGTGTATAAGAGACAGAGTTTTCAAAATACCTGAGTCCCCT
MiSeq_Aga_NW_003613935.1_799646_rev	GTCTCGTGGGCTCGGAGATGTGTATAAGAGACAGGCCTTCAACATGTTGCTGCTT
MiSeq_Erp29_NW_003613692.1_571677_alt_fwd	TCGTCGGCAGCGTCAGATGTGTATAAGAGACAGAGACCCCCGAGTCCTCATTAC
MiSeq_Erp29_NW_003613692.1_571677_rev	GTCTCGTGGGCTCGGAGATGTGTATAAGAGACAGGCAATCTGCTGTGATGGCTG
MiSeq_Gpr56_NW_003614770.1_341404_alt_fwd	TCGTCGGCAGCGTCAGATGTGTATAAGAGACAGAGGCAGAAGTGATAGAGCCCTC
MiSeq_Gpr56_NW_003614770.1_341404_rev	GTCTCGTGGGCTCGGAGATGTGTATAAGAGACAGCCAGACACAACGGAGTCTCC
MiSeq_Lgmn_NW_003614655.1_108834_alt_fwd	TCGTCGGCAGCGTCAGATGTGTATAAGAGACAGACCCTTTAAAACCGGCTCTGC
MiSeq_Lgmn_NW_003614655.1_108834_rev	GTCTCGTGGGCTCGGAGATGTGTATAAGAGACAGGTTTCTTACCTGGTGCCGGTA
MiSeq_Tinagl1_NW_003613689.1_267993_alt_fwd	TCGTCGGCAGCGTCAGATGTGTATAAGAGACAGAAGTCTGAGACGGTGCGATTG
MiSeq_Tinagl1_NW_003613689.1_267993_rev	GTCTCGTGGGCTCGGAGATGTGTATAAGAGACAGCACCATGTGGGGCTGTCG
Sparc_NW_003613733.11409490_MiSeqfwd	TCGTCGGCAGCGTCAGATGTGTATAAGAGACAGTGGCCCCAGATTGTTTAGCA
Sparc_NW_003613733.11409490_MiSeqrev	GTCTCGTGGGCTCGGAGATGTGTATAAGAGACAGGCAAACATGGCAAGGTGTGT
MiSeq_Lpl_NW_003613760.1_1270194_fwd	TCGTCGGCAGCGTCAGATGTGTATAAGAGACAGGGCTGCCCTGTACAAGAGAG
MiSeq_Lpl_NW_003613760.1_1270194_rev	GTCTCGTGGGCTCGGAGATGTGTATAAGAGACAGGGGGGAAAAATCAGCCACCT
Yeats2_NW_003614764.1451554_MiSeqfwd	TCGTCGGCAGCGTCAGATGTGTATAAGAGACAGTTGCCAAGGCCAGTTCTTCT
Yeats2_NW_003614764.1451554_MiSeqrev	GTCTCGTGGGCTCGGAGATGTGTATAAGAGACAGCCCTGGGAGCCACTCTTCT
MiSeq_Aga_NW_003613935.1_799646_fwd	TCGTCGGCAGCGTCAGATGTGTATAAGAGACAGGTTTTCAAAATACCTGAGTCCCCT
MiSeq_Aga_NW_003613935.1_799646_rev	GTCTCGTGGGCTCGGAGATGTGTATAAGAGACAGGCCTTCAACATGTTGCTGCTT
MiSeq_Erp29_NW_003613692.1_571677_fwd	TCGTCGGCAGCGTCAGATGTGTATAAGAGACAGGACCCCCGAGTCCTCATTAC
MiSeq_Erp29_NW_003613692.1_571677_rev	GTCTCGTGGGCTCGGAGATGTGTATAAGAGACAGGCAATCTGCTGTGATGGCTG
MiSeq_Gpr56_NW_003614770.1_341404_fwd	TCGTCGGCAGCGTCAGATGTGTATAAGAGACAGGGCAGAAGTGATAGAGCCCTC
MiSeq_Gpr56_NW_003614770.1_341404_rev	GTCTCGTGGGCTCGGAGATGTGTATAAGAGACAGCCAGACACAACGGAGTCTCC
MiSeq_Lgmn_NW_003614655.1_108834_fwd	TCGTCGGCAGCGTCAGATGTGTATAAGAGACAGCCCTTTAAAACCGGCTCTGC
MiSeq_Lgmn_NW_003614655.1_108834_rev	GTCTCGTGGGCTCGGAGATGTGTATAAGAGACAGGTTTCTTACCTGGTGCCGGTA
MiSeq_Tinagl1_NW_003613689.1_267993_fwd	TCGTCGGCAGCGTCAGATGTGTATAAGAGACAGAGTCTGAGACGGTGCGATTG
MiSeq_Tinagl1_NW_003613689.1_267993_rev	GTCTCGTGGGCTCGGAGATGTGTATAAGAGACAGCACCATGTGGGGCTGTCG
Nextera_BGN_1140221_fwd	TCGTCGGCAGCGTCAGATGTGTATAAGAGACAGCATGGTGGCTACTACTGCTT
Nextera_BGN_1140221_rev	GTCTCGTGGGCTCGGAGATGTGTATAAGAGACAGCAAGGTGGGCATCAACGACT
Nextera_CTSD_1486038_fwd	TCGTCGGCAGCGTCAGATGTGTATAAGAGACAGCTCAGCAGGTGACTGATTGG
Nextera_CTSD_1486038_rev	GTCTCGTGGGCTCGGAGATGTGTATAAGAGACAGAGCCTGGAGTATCCTTGGGT
Nextera_LGALS3BP_390023_fwd	TCGTCGGCAGCGTCAGATGTGTATAAGAGACAGGCATCTAAAATGTTCCAGAG
Nextera_LGALS3BP_390023_rev	GTCTCGTGGGCTCGGAGATGTGTATAAGAGACAGGCACAAAGCATCGAAGTCCT
Nextera_NID1-rna13382_1237189_fwd	TCGTCGGCAGCGTCAGATGTGTATAAGAGACAGTGGGTAGGGACTGCTACCGA
Nextera_NID1-rna13382_1237189_rev	GTCTCGTGGGCTCGGAGATGTGTATAAGAGACAGTGGAGTCATCATGGACACAC
Nextera_NID1-rna15820_1455331_fwd	TCGTCGGCAGCGTCAGATGTGTATAAGAGACAGTCCCATTTGGTTTCTCAAGG
Nextera_NID1-rna15820_1455331_rev	GTCTCGTGGGCTCGGAGATGTGTATAAGAGACAGTGCCATCCATTCTTGCAACT
Nextera_TIMP1_1673356_fwd	TCGTCGGCAGCGTCAGATGTGTATAAGAGACAGTCACTGATAACCTCCAGCAAGG
Nextera_TIMP1_1673356_rev	GTCTCGTGGGCTCGGAGATGTGTATAAGAGACAGATGGCCAAAGTGGATCTATGCAA
