# Supplementary material for: Multiplex secretome engineering enhances recombinant protein production and purity
Source: Nat Commun. 2020 Apr 20;11:1908. doi: 10.1038/s41467-020-15866-w (PMC7170862; doi:10.1038/s41467-020-15866-w)
Supplement: Supplementary file 4 — Supplementary Dataset 3 [file 41467_2020_15866_MOESM4_ESM.xlsx]

## Sheet: Sheet1
cell type	Antibody	Concentration µg/ml	#events analyzed for MFI PE	MFI PE	Mean of MFI, triplicates	Standard deviation of MFI, triplicates	95% confidence interval of MFI, triplicates
ramos	Anti-CD20	0	2852	1
ramos	Anti-CD20	0	3509	1
ramos	Anti-CD20	0	2866	1	1	0	na
jurkat	Anti-CD20	0	12982	1.01
jurkat	Anti-CD20	0	14102	1
jurkat	Anti-CD20	0	11219	1.01	1.00667	0.00471405	0.00533435
ramos	Rituximab (WT)	0	4706	1
ramos	Rituximab (WT)	0	5742	1
ramos	Rituximab (WT)	0	3853	1.04	1.01333	0.0188562	0.0213374
jurkat	Rituximab (WT)	0	13619	1
jurkat	Rituximab (WT)	0	11510	1
jurkat	Rituximab (WT)	0	11509	1.01	1.00333	0.00471405	0.00533435
ramos	Rituximab (11xKO)	0	3917	1
ramos	Rituximab (11xKO)	0	7181	1
ramos	Rituximab (11xKO)	0	7073	1.01	1.00333	0.00471405	0.00533435
jurkat	Rituximab (11xKO)	0	10433	1
jurkat	Rituximab (11xKO)	0	11183	1
jurkat	Rituximab (11xKO)	0	10277	1	1	0	na
ramos	Rituximab (6xKO)	0	1978	1
ramos	Rituximab (6xKO)	0	4961	1
ramos	Rituximab (6xKO)	0	3066	1.04	1.01333	0.0188562	0.0213374
jurkat	Rituximab (6xKO)	0	7684	1
jurkat	Rituximab (6xKO)	0	7202	1
jurkat	Rituximab (6xKO)	0	5751	1	1	0	na
ramos	Anti-CD20	0.01	3084	4.6
ramos	Anti-CD20	0.01	2020	4.17
ramos	Anti-CD20	0.01	1473	4.31	4.36	0.179072	0.202635
jurkat	Anti-CD20	0.01	6844	1.01
jurkat	Anti-CD20	0.01	7352	1.01
jurkat	Anti-CD20	0.01	7694	1	1.00667	0.00471405	0.00533435
ramos	Rituximab (WT)	0.01	2317	4.82
ramos	Rituximab (WT)	0.01	2841	4.72
ramos	Rituximab (WT)	0.01	1824	4.27	4.60333	0.239212	0.270689
jurkat	Rituximab (WT)	0.01	8110	1.02
jurkat	Rituximab (WT)	0.01	5412	1.03
jurkat	Rituximab (WT)	0.01	5718	1.01	1.02	0.00816497	0.00923936
ramos	Rituximab (11xKO)	0.01	2323	5
ramos	Rituximab (11xKO)	0.01	1778	5.29
ramos	Rituximab (11xKO)	0.01	1892	5.61	5.3	0.249132	0.281914
jurkat	Rituximab (11xKO)	0.01	9630	1
jurkat	Rituximab (11xKO)	0.01	9444	1.01
jurkat	Rituximab (11xKO)	0.01	7640	1.01	1.00667	0.00471405	0.00533435
ramos	Rituximab (6xKO)	0.01	4258	5.14
ramos	Rituximab (6xKO)	0.01	3736	5.55
ramos	Rituximab (6xKO)	0.01	3453	5.06	5.25	0.214631	0.242874
jurkat	Rituximab (6xKO)	0.01	6947	1
jurkat	Rituximab (6xKO)	0.01	5862	1
jurkat	Rituximab (6xKO)	0.01	5336	1.02	1.00667	0.00942809	0.0106687
ramos	Anti-CD20	0.1	2015	33.9
ramos	Anti-CD20	0.1	2146	33.4
ramos	Anti-CD20	0.1	1401	34.1	33.8	0.294392	0.33313
jurkat	Anti-CD20	0.1	7512	1.11
jurkat	Anti-CD20	0.1	7107	1
jurkat	Anti-CD20	0.1	7792	1	1.03667	0.0518545	0.0586778
ramos	Rituximab (WT)	0.1	3726	33.5
ramos	Rituximab (WT)	0.1	2637	28.8
ramos	Rituximab (WT)	0.1	2036	29.2	30.5	2.1276	2.40756
jurkat	Rituximab (WT)	0.1	11205	1.02
jurkat	Rituximab (WT)	0.1	6744	1.01
jurkat	Rituximab (WT)	0.1	6837	1.02	1.01667	0.00471405	0.00533435
ramos	Rituximab (11xKO)	0.1	1049	40.7
ramos	Rituximab (11xKO)	0.1	1637	44.1
ramos	Rituximab (11xKO)	0.1	2609	45	43.2667	1.85173	2.09539
jurkat	Rituximab (11xKO)	0.1	9086	1
jurkat	Rituximab (11xKO)	0.1	7331	1
jurkat	Rituximab (11xKO)	0.1	6291	1	1	0	na
ramos	Rituximab (6xKO)	0.1	3409	39.7
ramos	Rituximab (6xKO)	0.1	3237	38.5
ramos	Rituximab (6xKO)	0.1	2566	37.3	38.5	0.979796	1.10872
jurkat	Rituximab (6xKO)	0.1	6193	1.02
jurkat	Rituximab (6xKO)	0.1	5145	1
jurkat	Rituximab (6xKO)	0.1	4086	1	1.00667	0.00942809	0.0106687
ramos	Anti-CD20	0.5	2353	131
ramos	Anti-CD20	0.5	1360	128
ramos	Anti-CD20	0.5	1298	127	128.667	1.69967	1.92333
jurkat	Anti-CD20	0.5	6216	1.02
jurkat	Anti-CD20	0.5	7897	1.06
jurkat	Anti-CD20	0.5	7158	1.02	1.03333	0.0188562	0.0213374
ramos	Rituximab (WT)	0.5	2753	122
ramos	Rituximab (WT)	0.5	2984	125
ramos	Rituximab (WT)	0.5	2502	119	122	2.44949	2.77181
jurkat	Rituximab (WT)	0.5	7584	1.35
jurkat	Rituximab (WT)	0.5	6676	1.12
jurkat	Rituximab (WT)	0.5	7853	1.27	1.24667	0.0953357	0.10788
ramos	Rituximab (11xKO)	0.5	3493	133
ramos	Rituximab (11xKO)	0.5	5413	137
ramos	Rituximab (11xKO)	0.5	4823	138	136	2.16025	2.4445
jurkat	Rituximab (11xKO)	0.5	8415	1.02
jurkat	Rituximab (11xKO)	0.5	7973	1.03
jurkat	Rituximab (11xKO)	0.5	7260	1.04	1.03	0.00816497	0.00923936
ramos	Rituximab (6xKO)	0.5	4132	130
ramos	Rituximab (6xKO)	0.5	3673	135
ramos	Rituximab (6xKO)	0.5	2965	131	132	2.16025	2.4445
jurkat	Rituximab (6xKO)	0.5	6943	1.17
jurkat	Rituximab (6xKO)	0.5	6631	1.05
jurkat	Rituximab (6xKO)	0.5	4628	1.04	1.08667	0.0590668	0.0668392
ramos	Anti-CD20	1	2760	188
ramos	Anti-CD20	1	2651	183
ramos	Anti-CD20	1	2449	184	185	2.16025	2.4445
jurkat	Anti-CD20	1	6756	1.09
jurkat	Anti-CD20	1	7861	1.14
jurkat	Anti-CD20	1	7971	1.27	1.16667	0.0758654	0.0858482
ramos	Rituximab (WT)	1	2896	185
ramos	Rituximab (WT)	1	3053	193
ramos	Rituximab (WT)	1	2305	189	189	3.26599	3.69574
jurkat	Rituximab (WT)	1	8150	1.58
jurkat	Rituximab (WT)	1	8273	1.47
jurkat	Rituximab (WT)	1	7698	1.59	1.54667	0.054365	0.0615187
ramos	Rituximab (11xKO)	1	1181	224
ramos	Rituximab (11xKO)	1	1431	230
ramos	Rituximab (11xKO)	1	1044	232	228.667	3.39935	3.84665
jurkat	Rituximab (11xKO)	1	8404	1.03
jurkat	Rituximab (11xKO)	1	8595	1.05
jurkat	Rituximab (11xKO)	1	7660	1.11	1.06333	0.0339935	0.0384665
ramos	Rituximab (6xKO)	1	1296	219
ramos	Rituximab (6xKO)	1	1924	219
ramos	Rituximab (6xKO)	1	1530	212	216.667	3.29983	3.73404
jurkat	Rituximab (6xKO)	1	7501	1.19
jurkat	Rituximab (6xKO)	1	6821	1.1
jurkat	Rituximab (6xKO)	1	5652	1.11	1.13333	0.0402768	0.0455767
ramos	Anti-CD20	2	2254	254
ramos	Anti-CD20	2	1880	258
ramos	Anti-CD20	2	2100	270	260.667	6.79869	7.6933
jurkat	Anti-CD20	2	7915	1.01
jurkat	Anti-CD20	2	8273	1.2
jurkat	Anti-CD20	2	9523	1	1.07	0.0920145	0.104122
ramos	Rituximab (WT)	2	2028	266
ramos	Rituximab (WT)	2	2028	278
ramos	Rituximab (WT)	2	1949	269	271	5.09902	5.76998
jurkat	Rituximab (WT)	2	9045	1.9
jurkat	Rituximab (WT)	2	8153	1.75
jurkat	Rituximab (WT)	2	8772	1.6	1.75	0.122474	0.13859
ramos	Rituximab (11xKO)	2	2978	283
ramos	Rituximab (11xKO)	2	3224	281
ramos	Rituximab (11xKO)	2	2702	289	284.333	3.39935	3.84665
jurkat	Rituximab (11xKO)	2	10520	1.06
jurkat	Rituximab (11xKO)	2	9150	1.09
jurkat	Rituximab (11xKO)	2	9140	1.21	1.12	0.0648074	0.0733351
ramos	Rituximab (6xKO)	2	2794	283
ramos	Rituximab (6xKO)	2	2550	262
ramos	Rituximab (6xKO)	2	2354	260	268.333	10.403	11.7719
jurkat	Rituximab (6xKO)	2	8805	1.23
jurkat	Rituximab (6xKO)	2	8251	1.2
jurkat	Rituximab (6xKO)	2	5661	1.18	1.20333	0.020548	0.0232519
ramos	Anti-CD20	5	4006	329
ramos	Anti-CD20	5	1635	338
ramos	Anti-CD20	5	2242	325	330.667	5.4365	6.15187
jurkat	Anti-CD20	5	10547	1.15
jurkat	Anti-CD20	5	9655	1.27
jurkat	Anti-CD20	5	9525	1.08	1.16667	0.0784573	0.0887812
ramos	Rituximab (WT)	5	2946	342
ramos	Rituximab (WT)	5	3647	334
ramos	Rituximab (WT)	5	3648	350	342	6.53197	7.39149
jurkat	Rituximab (WT)	5	9873	2.36
jurkat	Rituximab (WT)	5	11660	2.55
jurkat	Rituximab (WT)	5	9538	2.42	2.44333	0.0793025	0.0897376
ramos	Rituximab (11xKO)	5	1877	374
ramos	Rituximab (11xKO)	5	1415	379
ramos	Rituximab (11xKO)	5	2393	378	377	2.16025	2.4445
jurkat	Rituximab (11xKO)	5	9688	1.33
jurkat	Rituximab (11xKO)	5	10045	1.22
jurkat	Rituximab (11xKO)	5	9293	1.29	1.28	0.0454606	0.0514426
ramos	Rituximab (6xKO)	5	2184	353
ramos	Rituximab (6xKO)	5	2567	378
ramos	Rituximab (6xKO)	5	2513	337	356	16.8721	19.0922
jurkat	Rituximab (6xKO)	5	8122	1.84
jurkat	Rituximab (6xKO)	5	7244	1.9
jurkat	Rituximab (6xKO)	5	6188	1.54	1.76	0.15748	0.178202
